# Supplementary material for: Association of Exposure to Phthalate Metabolites with Antenatal Depression in US Pregnant Women
Source: Toxics. 2025 Sep 30;13(10):838. doi: 10.3390/toxics13100838 (PMC12568236; doi:10.3390/toxics13100838)
Supplement: Supplementary file 1 [file toxics-13-00838-s001.zip]

Archive with 1 entries (1 files):
- toxics-3830080-supplementary.pdf
